# Supplementary material for: Interocular Timing Differences in Horizontal Saccades of Ball Game Players
Source: Vision (Basel). 2025 Jan 31;9(1):9. doi: 10.3390/vision9010009 (PMC11843894; doi:10.3390/vision9010009)
Supplement: Supplementary file 1 [file vision-09-00009-s001.zip]

Archive with 2 entries (1 files):
- vision-3419821-supplementary/
- vision-3419821-supplementary/vision-3419821-supplementary.xlsx
