# Supplementary material for: Interocular Timing Differences in Horizontal Saccades of Ball Game Players
Source: Vision (Basel). 2025 Jan 31;9(1):9. doi: 10.3390/vision9010009 (PMC11843894; doi:10.3390/vision9010009)
Supplement: Supplementary file 1 [file vision-09-00009-s001.zip › vision-3419821-supplementary/vision-3419821-supplementary.xlsx]

## Sheet: Data
ID	Group	Direction	Eye	Onset Time (ms)	Peak Velocity Time (ms)	Offset Time (ms)	Time to Peak Velocity (ms)	Time after Peak Velocity (ms)	Duration (ms)	Peak Velocity (deg/s)
1	Baseball	Left	Left	193.8	228.2	265.4	34.4	37.2	71.6	454.206
2	Baseball	Left	Left	140	166.4	206	26.4	39.6	66	456.185
3	Baseball	Left	Left	172.667	210.667	253.556	38	42.8889	80.8889	403.83
4	Baseball	Left	Left	125.8	166.2	209	40.4	42.8	83.2	385.11
5	Baseball	Left	Left	124	167.2	207.8	43.2	40.6	83.8	403.508
6	Baseball	Left	Left	125.5	160.75	197	35.25	36.25	71.5	458.055
7	Baseball	Left	Left	148.833	192.167	235.833	43.3333	43.6667	87	387.046
8	Baseball	Left	Left	142.333	183.667	226.667	41.3333	43	84.3333	439.54
9	Baseball	Left	Left	170	217	276	47	59	106	376.072
10	Baseball	Left	Left	212	245.429	290	33.4286	44.5714	78	423.425
11	Baseball	Left	Left	152.167	191.833	231.333	39.6667	39.5	79.1667	428.324
12	Baseball	Left	Left	145.111	188.556	243.333	43.4444	54.7778	98.2222	331.062
13	Baseball	Left	Left	159	205.4	248.6	46.4	43.2	89.6	357.816
14	Baseball	Left	Left	218.571	260.857	305.571	42.2857	44.7143	87	383.242
15	Baseball	Left	Left	142.333	185	228.667	42.6667	43.6667	86.3333	385.775
16	Baseball	Left	Left	150.571	187.286	224.714	36.7143	37.4286	74.1429	439.443
17	Baseball	Left	Left	160.889	210.444	254.444	49.5556	44	93.5556	366.204
18	Baseball	Left	Left	135.429	173.571	219.714	38.1429	46.1429	84.2857	411.942
19	Baseball	Left	Left	175	217.25	261.625	42.25	44.375	86.625	380.301
20	Baseball	Left	Left	198.571	241.286	275.143	42.7143	33.8571	76.5714	440.512
21	Baseball	Left	Left	158.333	197.889	237.667	39.5556	39.7778	79.3333	403.331
22	Baseball	Left	Left	315.4	356.2	398.2	40.8	42	82.8	404.187
23	Baseball	Left	Left	170.222	214.444	263.111	44.2222	48.6667	92.8889	353.059
24	Baseball	Left	Left	146.5	183	224.25	36.5	41.25	77.75	438.924
25	Baseball	Left	Left	144.25	187.625	236.5	43.375	48.875	92.25	420.949
26	Baseball	Left	Left	167.5	205.875	246.75	38.375	40.875	79.25	416.184
27	Baseball	Left	Left	159.833	199.333	239.167	39.5	39.8333	79.3333	418.84
28	Baseball	Left	Left	179.4	231.4	274.2	52	42.8	94.8	361.661
29	Baseball	Left	Left	121.6	163.8	211	42.2	47.2	89.4	382.54
30	Baseball	Left	Left	190	230.571	268.429	40.5714	37.8571	78.4286	420.927
31	Baseball	Left	Left	169.111	216.556	259.333	47.4444	42.7778	90.2222	372.477
32	Baseball	Left	Left	130.333	174.667	215	44.3333	40.3333	84.6667	410.288
33	Soccer	Left	Left	137.333	182.333	226.333	45	44	89	379.245
34	Soccer	Left	Left	196.714	247.143	289.571	50.4286	42.4286	92.8571	380.347
35	Soccer	Left	Left	176.833	223.5	257	46.6667	33.5	80.1667	445.559
36	Soccer	Left	Left	142.5	179	220.333	36.5	41.3333	77.8333	433.237
37	Soccer	Left	Left	134.5	181	222.75	46.5	41.75	88.25	391.818
38	Soccer	Left	Left	141.875	185	225	43.125	40	83.125	393.25
39	Soccer	Left	Left	140.833	181.833	234	41	52.1667	93.1667	389.993
40	Soccer	Left	Left	158.833	198.167	236.833	39.3333	38.6667	78	443.594
41	Soccer	Left	Left	155.111	194.333	240.444	39.2222	46.1111	85.3333	420.081
42	Soccer	Left	Left	132.2	174.2	211.8	42	37.6	79.6	443.1
43	Soccer	Left	Left	158.125	201.75	251.75	43.625	50	93.625	349.087
44	Soccer	Left	Left	171.571	217	258	45.4286	41	86.4286	401.165
45	Soccer	Left	Left	155.571	193.571	233.429	38	39.8571	77.8571	435.443
46	Soccer	Left	Left	147.667	188	222.417	40.3333	34.4167	74.75	465.952
47	Soccer	Left	Left	135.889	173.222	217.111	37.3333	43.8889	81.2222	414.611
48	Soccer	Left	Left	169.5	211.5	253.833	42	42.3333	84.3333	392.372
49	Soccer	Left	Left	161.333	207.222	249.444	45.8889	42.2222	88.1111	404.932
50	Soccer	Left	Left	184.8	227.2	272	42.4	44.8	87.2	381.457
51	Soccer	Left	Left	159.571	199.714	242	40.1429	42.2857	82.4286	397.465
52	Soccer	Left	Left	163	203.714	242.143	40.7143	38.4286	79.1429	425.239
53	Soccer	Left	Left	127.6	166.4	202.8	38.8	36.4	75.2	445.579
54	Soccer	Left	Left	165.25	208.75	251.75	43.5	43	86.5	401.324
55	Soccer	Left	Left	138.667	178.833	221.5	40.1667	42.6667	82.8333	405.665
56	Soccer	Left	Left	143.875	184	220.125	40.125	36.125	76.25	409.305
57	Soccer	Left	Left	145.667	182	213	36.3333	31	67.3333	450.08
58	Soccer	Left	Left	151.286	196.429	241.429	45.1429	45	90.1429	347.646
59	Soccer	Left	Left	168.2	220.4	279.8	52.2	59.4	111.6	295.187
60	Soccer	Left	Left	145.5	187.125	228.375	41.625	41.25	82.875	396.349
61	Soccer	Left	Left	179.8	224.8	277	45	52.2	97.2	331.325
62	Soccer	Left	Left	238.308	277.923	319.769	39.6154	41.8462	81.4615	383.922
63	Soccer	Left	Left	160.167	212	258.833	51.8333	46.8333	98.6667	330.642
64	Soccer	Left	Left	192.167	227.833	263.333	35.6667	35.5	71.1667	428.999
65	Soccer	Left	Left	138.5	184.5	230.5	46	46	92	374.041
66	Soccer	Left	Left	193	237.5	275.75	44.5	38.25	82.75	406.389
67	Soccer	Left	Left	183	220.571	266.429	37.5714	45.8571	83.4286	386.678
68	Soccer	Left	Left	129.25	168.5	222	39.25	53.5	92.75	342.723
69	Soccer	Left	Left	186	214.25	243.5	28.25	29.25	57.5	584.929
70	Soccer	Left	Left	158.125	201	247.125	42.875	46.125	89	367.945
71	Soccer	Left	Left	169.333	206.167	246.167	36.8333	40	76.8333	444.641
72	Soccer	Left	Left	150.8	193.6	235.4	42.8	41.8	84.6	428.263
73	Soccer	Left	Left	164.571	210.571	245.857	46	35.2857	81.2857	433.216
74	Soccer	Left	Left	157.667	200.167	236.333	42.5	36.1667	78.6667	403.928
75	Soccer	Left	Left	136.8	175.6	208.8	38.8	33.2	72	500.681
76	Soccer	Left	Left	194.5	235.25	278.125	40.75	42.875	83.625	400.013
77	Soccer	Left	Left	165.8	201.2	241.8	35.4	40.6	76	426.373
78	Soccer	Left	Left	175.222	216.556	250	41.3333	33.4444	74.7778	445.784
79	Soccer	Left	Left	135.429	174.857	215	39.4286	40.1429	79.5714	410.963
80	Soccer	Left	Left	148.875	194.125	233.25	45.25	39.125	84.375	411.874
81	Soccer	Left	Left	154.75	195	233.25	40.25	38.25	78.5	425.269
82	Soccer	Left	Left	137.625	180.375	221.125	42.75	40.75	83.5	412.098
83	Soccer	Left	Left	156.556	194.667	232.556	38.1111	37.8889	76	452.152
84	Soccer	Left	Left	231.667	277.222	319.556	45.5556	42.3333	87.8889	380.648
85	Soccer	Left	Left	129.2	168.6	207	39.4	38.4	77.8	424.572
86	Soccer	Left	Left	207.8	251.8	293	44	41.2	85.2	359.835
1	Baseball	Left	Right	189	229.2	263	40.2	33.8	74	467.44
2	Baseball	Left	Right	122.2	167.4	200.4	45.2	33	78.2	378.214
3	Baseball	Left	Right	178.222	214.667	255	36.4444	40.3333	76.7778	401.71
4	Baseball	Left	Right	129.2	171.2	221.2	42	50	92	349.008
5	Baseball	Left	Right	127.4	167.4	207.2	40	39.8	79.8	416.504
6	Baseball	Left	Right	131.25	163.5	203	32.25	39.5	71.75	450.008
7	Baseball	Left	Right	158	191.167	233.667	33.1667	42.5	75.6667	415.008
8	Baseball	Left	Right	147.333	180	220.333	32.6667	40.3333	73	439.579
9	Baseball	Left	Right	182	224.667	280.667	42.6667	56	98.6667	350.547
10	Baseball	Left	Right	205.714	243.286	282.143	37.5714	38.8571	76.4286	415.614
11	Baseball	Left	Right	154.333	187.5	224.167	33.1667	36.6667	69.8333	499.313
12	Baseball	Left	Right	152.333	187.333	235.222	35	47.8889	82.8889	373.433
13	Baseball	Left	Right	171.4	203.8	248.4	32.4	44.6	77	423.508
14	Baseball	Left	Right	226.143	255.571	305.143	29.4286	49.5714	79	390.169
15	Baseball	Left	Right	146.5	184	225.667	37.5	41.6667	79.1667	392.464
16	Baseball	Left	Right	153.714	185.429	221.429	31.7143	36	67.7143	471.096
17	Baseball	Left	Right	168.444	205.889	247.333	37.4444	41.4444	78.8889	405.441
18	Baseball	Left	Right	143.143	177.571	217.143	34.4286	39.5714	74	429.223
19	Baseball	Left	Right	177.75	216	260.375	38.25	44.375	82.625	383.085
20	Baseball	Left	Right	206.571	236.429	270.714	29.8571	34.2857	64.1429	498.878
21	Baseball	Left	Right	166.111	201.444	240.111	35.3333	38.6667	74	435.789
22	Baseball	Left	Right	320	353.8	399.8	33.8	46	79.8	415.587
23	Baseball	Left	Right	174.889	210	254.333	35.1111	44.3333	79.4444	392.604
24	Baseball	Left	Right	150.5	182.75	218.25	32.25	35.5	67.75	467.645
25	Baseball	Left	Right	150.25	183	222.625	32.75	39.625	72.375	445.6
26	Baseball	Left	Right	172.25	203.875	240.625	31.625	36.75	68.375	481.328
27	Baseball	Left	Right	165	198.333	235.5	33.3333	37.1667	70.5	457.449
28	Baseball	Left	Right	190.6	227.8	279.6	37.2	51.8	89	370.026
29	Baseball	Left	Right	127.4	159.6	206.4	32.2	46.8	79	387.361
30	Baseball	Left	Right	194.571	225.571	262.286	31	36.7143	67.7143	459.017
31	Baseball	Left	Right	177	215.111	261.667	38.1111	46.5556	84.6667	359.381
32	Baseball	Left	Right	140.833	174.167	212.333	33.3333	38.1667	71.5	444.558
33	Soccer	Left	Right	146.833	179.167	217.833	32.3333	38.6667	71	439.169
34	Soccer	Left	Right	211.143	246	290.143	34.8571	44.1429	79	410.787
35	Soccer	Left	Right	189.667	220.667	254.333	31	33.6667	64.6667	505.7
36	Soccer	Left	Right	145.833	181.667	221.167	35.8333	39.5	75.3333	427.974
37	Soccer	Left	Right	139.75	174.75	219	35	44.25	79.25	422.468
38	Soccer	Left	Right	148.75	184.375	221	35.625	36.625	72.25	443.769
39	Soccer	Left	Right	146.167	178.667	213.167	32.5	34.5	67	471.542
40	Soccer	Left	Right	164.667	197.833	236	33.1667	38.1667	71.3333	444.887
41	Soccer	Left	Right	158.444	192.667	226.444	34.2222	33.7778	68	482.142
42	Soccer	Left	Right	139.8	170.8	205.8	31	35	66	505.187
43	Soccer	Left	Right	164.125	199	242.375	34.875	43.375	78.25	404.025
44	Soccer	Left	Right	178.429	215.429	253.286	37	37.8571	74.8571	416.713
45	Soccer	Left	Right	160.429	193.714	227.571	33.2857	33.8571	67.1429	448.562
46	Soccer	Left	Right	155.5	190.333	224.083	34.8333	33.75	68.5833	471.836
47	Soccer	Left	Right	142.667	176	212.778	33.3333	36.7778	70.1111	464.641
48	Soccer	Left	Right	172.167	209.5	251.667	37.3333	42.1667	79.5	413.307
49	Soccer	Left	Right	174.444	202.444	237.667	28	35.2222	63.2222	496.14
50	Soccer	Left	Right	188.8	225.4	266.8	36.6	41.4	78	405.941
51	Soccer	Left	Right	163.143	200.286	240.143	37.1429	39.8571	77	411.895
52	Soccer	Left	Right	170	200.286	234.429	30.2857	34.1429	64.4286	494.213
53	Soccer	Left	Right	134.4	167	204.2	32.6	37.2	69.8	473.706
54	Soccer	Left	Right	177.25	214	251	36.75	37	73.75	452.687
55	Soccer	Left	Right	144.833	178.667	216.667	33.8333	38	71.8333	429.916
56	Soccer	Left	Right	148.375	176.875	215.75	28.5	38.875	67.375	467.321
57	Soccer	Left	Right	153.833	183.667	216.167	29.8333	32.5	62.3333	510.817
58	Soccer	Left	Right	162.143	191	239.286	28.8571	48.2857	77.1429	394.251
59	Soccer	Left	Right	175.4	217	279.8	41.6	62.8	104.4	322.554
60	Soccer	Left	Right	155.375	188.875	229.375	33.5	40.5	74	420.122
61	Soccer	Left	Right	188	222.8	272.8	34.8	50	84.8	350.847
62	Soccer	Left	Right	244	277.692	322.615	33.6923	44.9231	78.6154	410.8
63	Soccer	Left	Right	177	211.667	266.5	34.6667	54.8333	89.5	354.517
64	Soccer	Left	Right	190.833	225.333	267.333	34.5	42	76.5	413.847
65	Soccer	Left	Right	145	180.667	219.667	35.6667	39	74.6667	424.433
66	Soccer	Left	Right	207.25	240.25	277.75	33	37.5	70.5	453.566
67	Soccer	Left	Right	187.714	221.143	261.857	33.4286	40.7143	74.1429	419.63
68	Soccer	Left	Right	144	176.5	213.75	32.5	37.25	69.75	447.874
69	Soccer	Left	Right	189.75	215.375	243.25	25.625	27.875	53.5	630.823
70	Soccer	Left	Right	163.625	201.5	245.5	37.875	44	81.875	376.959
71	Soccer	Left	Right	172.333	203	239.833	30.6667	36.8333	67.5	498.327
72	Soccer	Left	Right	162.6	194.2	226.4	31.6	32.2	63.8	495.64
73	Soccer	Left	Right	175.429	208.429	244.143	33	35.7143	68.7143	460.724
74	Soccer	Left	Right	168.667	201	237.5	32.3333	36.5	68.8333	478.647
75	Soccer	Left	Right	142.8	173.2	210	30.4	36.8	67.2	505.489
76	Soccer	Left	Right	200.25	231.75	270.75	31.5	39	70.5	463.478
77	Soccer	Left	Right	168.6	201.8	240.8	33.2	39	72.2	433.165
78	Soccer	Left	Right	185	214.667	253.667	29.6667	39	68.6667	471.623
79	Soccer	Left	Right	140.571	170	207.286	29.4286	37.2857	66.7143	473.78
80	Soccer	Left	Right	160.375	194.5	234.5	34.125	40	74.125	438.248
81	Soccer	Left	Right	161.25	194.25	233.875	33	39.625	72.625	450.498
82	Soccer	Left	Right	144.375	178.125	218.875	33.75	40.75	74.5	414.96
83	Soccer	Left	Right	161.889	196.556	232.333	34.6667	35.7778	70.4444	455.846
84	Soccer	Left	Right	241.444	275.444	314.444	34	39	73	429.715
85	Soccer	Left	Right	134.4	164.6	210.2	30.2	45.6	75.8	412.707
86	Soccer	Left	Right	212.8	248.2	287.8	35.4	39.6	75	409.96
1	Baseball	Right	Left	161.333	202.333	235.167	41	32.8333	73.8333	469.635
2	Baseball	Right	Left	130.667	169.667	207.333	39	37.6667	76.6667	440.407
3	Baseball	Right	Left	168	204.143	241.857	36.1429	37.7143	73.8571	427.394
4	Baseball	Right	Left	157.833	196.667	249	38.8333	52.3333	91.1667	347.48
5	Baseball	Right	Left	144.75	181.5	224.25	36.75	42.75	79.5	417.39
6	Baseball	Right	Left	151	184.333	226.333	33.3333	42	75.3333	432.296
7	Baseball	Right	Left	167.714	199.429	236.857	31.7143	37.4286	69.1429	462.841
8	Baseball	Right	Left	168	205.857	242.286	37.8571	36.4286	74.2857	430.061
9	Baseball	Right	Left	149.333	184.667	236.667	35.3333	52	87.3333	390.685
10	Baseball	Right	Left	130	168.875	210.625	38.875	41.75	80.625	433.349
11	Baseball	Right	Left	148.25	181	217.5	32.75	36.5	69.25	465.125
12	Baseball	Right	Left	144	181.714	226.714	37.7143	45	82.7143	359.145
13	Baseball	Right	Left	178.429	213	259.143	34.5714	46.1429	80.7143	392.645
14	Baseball	Right	Left	242.222	273.111	322.667	30.8889	49.5556	80.4444	399.517
15	Baseball	Right	Left	150.833	183.333	222.667	32.5	39.3333	71.8333	434.56
16	Baseball	Right	Left	179	211	259.5	32	48.5	80.5	470.904
17	Baseball	Right	Left	161.778	194.444	234	32.6667	39.5556	72.2222	442.693
18	Baseball	Right	Left	152.833	188.167	226.167	35.3333	38	73.3333	428.074
19	Baseball	Right	Left	167.375	203.625	247.625	36.25	44	80.25	391.031
20	Baseball	Right	Left	193.333	223	262.444	29.6667	39.4444	69.1111	459.829
21	Baseball	Right	Left	182.667	216.222	252	33.5556	35.7778	69.3333	452.964
22	Baseball	Right	Left	302.143	335.714	382.143	33.5714	46.4286	80	395.616
23	Baseball	Right	Left	179.111	214.667	253.444	35.5556	38.7778	74.3333	432.623
24	Baseball	Right	Left	167.8	199.4	241.4	31.6	42	73.6	433.578
25	Baseball	Right	Left	169.444	204.222	250.667	34.7778	46.4444	81.2222	397.622
26	Baseball	Right	Left	192	221.111	255.778	29.1111	34.6667	63.7778	500.104
27	Baseball	Right	Left	198.625	232.375	269.625	33.75	37.25	71	452.935
28	Baseball	Right	Left	159.4	194.2	242.6	34.8	48.4	83.2	411.667
29	Baseball	Right	Left	137.625	168.25	210.25	30.625	42	72.625	416.954
30	Baseball	Right	Left	186.222	219.222	257	33	37.7778	70.7778	466.047
31	Baseball	Right	Left	187.2	223.5	269.6	36.3	46.1	82.4	383.037
32	Baseball	Right	Left	131.4	159.8	201.6	28.4	41.8	70.2	443.152
33	Soccer	Right	Left	135.8	169.4	210	33.6	40.6	74.2	413.738
34	Soccer	Right	Left	198.857	231.857	274.857	33	43	76	423.128
35	Soccer	Right	Left	186.8	215.6	252.8	28.8	37.2	66	498.646
36	Soccer	Right	Left	160.143	193.286	232.143	33.1429	38.8571	72	429.499
37	Soccer	Right	Left	148.714	183	226.571	34.2857	43.5714	77.8571	414.306
38	Soccer	Right	Left	143.75	181	219.25	37.25	38.25	75.5	441.141
39	Soccer	Right	Left	141	173.286	206.286	32.2857	33	65.2857	480.598
40	Soccer	Right	Left	168.8	201.4	237.8	32.6	36.4	69	433.267
41	Soccer	Right	Left	193.125	228.625	261.375	35.5	32.75	68.25	485.914
42	Soccer	Right	Left	132.333	163.667	199.5	31.3333	35.8333	67.1667	491.388
43	Soccer	Right	Left	200.3	234.2	278.8	33.9	44.6	78.5	394.264
44	Soccer	Right	Left	167.333	202.167	242	34.8333	39.8333	74.6667	421.169
45	Soccer	Right	Left	177	208.143	244	31.1429	35.8571	67	465.773
46	Soccer	Right	Left	169	202.75	237	33.75	34.25	68	482.315
47	Soccer	Right	Left	160.9	193.9	232	33	38.1	71.1	450.413
48	Soccer	Right	Left	176.286	211.429	250.143	35.1429	38.7143	73.8571	433.804
49	Soccer	Right	Left	172.9	199.3	235	26.4	35.7	62.1	520.26
50	Soccer	Right	Left	220.5	258.25	297.5	37.75	39.25	77	414.135
51	Soccer	Right	Left	184	220	259.429	36	39.4286	75.4286	419.895
52	Soccer	Right	Left	199	232	270.625	33	38.625	71.625	462.979
53	Soccer	Right	Left	166.667	199.167	237.333	32.5	38.1667	70.6667	467.474
54	Soccer	Right	Left	168.667	200.5	252.167	31.8333	51.6667	83.5	437.293
55	Soccer	Right	Left	160.667	196.333	233.667	35.6667	37.3333	73	440.34
56	Soccer	Right	Left	172.4	203.8	240.2	31.4	36.4	67.8	465.787
57	Soccer	Right	Left	168.333	198.5	237.833	30.1667	39.3333	69.5	471.012
58	Soccer	Right	Left	183.429	214.143	259	30.7143	44.8571	75.5714	404.068
59	Soccer	Right	Left	196.714	239.714	292.714	43	53	96	322.625
60	Soccer	Right	Left	171.125	204.375	243	33.25	38.625	71.875	444.317
61	Soccer	Right	Left	178	207.429	255.857	29.4286	48.4286	77.8571	399.351
62	Soccer	Right	Left	247.6	284.933	332.2	37.3333	47.2667	84.6	378.559
63	Soccer	Right	Left	197.5	236	284.667	38.5	48.6667	87.1667	386.269
64	Soccer	Right	Left	203	236.444	288.222	33.4444	51.7778	85.2222	389.558
65	Soccer	Right	Left	145	178	213	33	35	68	474.428
66	Soccer	Right	Left	225	256	291.333	31	35.3333	66.3333	479.733
67	Soccer	Right	Left	186	216.25	256	30.25	39.75	70	456.515
68	Soccer	Right	Left	168.125	196.625	235.375	28.5	38.75	67.25	444.305
69	Soccer	Right	Left	188.143	213.286	240.143	25.1429	26.8571	52	640.898
70	Soccer	Right	Left	181.571	216.429	257.857	34.8571	41.4286	76.2857	394.153
71	Soccer	Right	Left	204.75	238.375	274.875	33.625	36.5	70.125	464.191
72	Soccer	Right	Left	175.4	209.2	245.6	33.8	36.4	70.2	463.477
73	Soccer	Right	Left	173	205.5	241	32.5	35.5	68	460.493
74	Soccer	Right	Left	175.2	207.4	242	32.2	34.6	66.8	501.45
75	Soccer	Right	Left	160.333	191.667	225	31.3333	33.3333	64.6667	475.077
76	Soccer	Right	Left	198	229.2	265.6	31.2	36.4	67.6	478.857
77	Soccer	Right	Left	178.833	214.167	251.5	35.3333	37.3333	72.6667	438.431
78	Soccer	Right	Left	176.1	204.2	241.3	28.1	37.1	65.2	496.344
79	Soccer	Right	Left	206.222	234.667	270.111	28.4444	35.4444	63.8889	493.712
80	Soccer	Right	Left	171	205.889	243.111	34.8889	37.2222	72.1111	438.283
81	Soccer	Right	Left	182.75	213.375	256.625	30.625	43.25	73.875	472.437
82	Soccer	Right	Left	147.778	181.222	219.889	33.4444	38.6667	72.1111	435.567
83	Soccer	Right	Left	168.667	200	232.111	31.3333	32.1111	63.4444	499.843
84	Soccer	Right	Left	197.5	229.8	266.7	32.3	36.9	69.2	446.286
85	Soccer	Right	Left	133.833	164.667	211.833	30.8333	47.1667	78	409.075
86	Soccer	Right	Left	209.6	243	281.8	33.4	38.8	72.2	418.71
1	Baseball	Right	Right	168.667	200.667	241.5	32	40.8333	72.8333	452.737
2	Baseball	Right	Right	141.833	165.667	203.5	23.8333	37.8333	61.6667	519.873
3	Baseball	Right	Right	162.143	200.714	239.143	38.5714	38.4286	77	441.84
4	Baseball	Right	Right	150.833	191.5	235.667	40.6667	44.1667	84.8333	391.622
5	Baseball	Right	Right	138	183.5	225.75	45.5	42.25	87.75	388.087
6	Baseball	Right	Right	147.667	182.333	216.667	34.6667	34.3333	69	492.216
7	Baseball	Right	Right	159.857	199	238.714	39.1429	39.7143	78.8571	421.147
8	Baseball	Right	Right	165.143	204.429	244.714	39.2857	40.2857	79.5714	411.222
9	Baseball	Right	Right	140.833	183.833	232.833	43	49	92	377.606
10	Baseball	Right	Right	131.625	168.375	211.75	36.75	43.375	80.125	403.393
11	Baseball	Right	Right	143.125	186	227.75	42.875	41.75	84.625	405.446
12	Baseball	Right	Right	137.143	182.429	234.143	45.2857	51.7143	97	334.47
13	Baseball	Right	Right	171.429	214.571	261.429	43.1429	46.8571	90	361.398
14	Baseball	Right	Right	235.556	278.556	320.333	43	41.7778	84.7778	395.441
15	Baseball	Right	Right	145.5	184.833	222.5	39.3333	37.6667	77	418.444
16	Baseball	Right	Right	175.375	211.125	251	35.75	39.875	75.625	480.934
17	Baseball	Right	Right	152	198.667	241.556	46.6667	42.8889	89.5556	386.66
18	Baseball	Right	Right	142.833	183.5	221	40.6667	37.5	78.1667	419.802
19	Baseball	Right	Right	161.25	202.5	243.375	41.25	40.875	82.125	401.204
20	Baseball	Right	Right	185.111	225.111	260.667	40	35.5556	75.5556	434.8
21	Baseball	Right	Right	174	214.222	252.556	40.2222	38.3333	78.5556	417.445
22	Baseball	Right	Right	297	337.857	379.571	40.8571	41.7143	82.5714	399.327
23	Baseball	Right	Right	175	215.778	257.778	40.7778	42	82.7778	401.038
24	Baseball	Right	Right	160.2	197	236.6	36.8	39.6	76.4	423.784
25	Baseball	Right	Right	161.333	205.889	259.667	44.5556	53.7778	98.3333	378.421
26	Baseball	Right	Right	188.222	222.556	262	34.3333	39.4444	73.7778	425.596
27	Baseball	Right	Right	191.25	232.75	275	41.5	42.25	83.75	400.177
28	Baseball	Right	Right	153.8	194.6	239.2	40.8	44.6	85.4	394.264
29	Baseball	Right	Right	130.875	172	216.875	41.125	44.875	86	380.978
30	Baseball	Right	Right	178.778	219.444	257.111	40.6667	37.6667	78.3333	413.689
31	Baseball	Right	Right	176.8	224.3	270.4	47.5	46.1	93.6	342.599
32	Baseball	Right	Right	122	162.4	203.6	40.4	41.2	81.6	414.482
33	Soccer	Right	Right	123.6	172	211.6	48.4	39.6	88	391.286
34	Soccer	Right	Right	184.714	233.143	273.571	48.4286	40.4286	88.8571	377.01
35	Soccer	Right	Right	167.6	218.8	252.2	51.2	33.4	84.6	449.1
36	Soccer	Right	Right	154.714	191.286	230	36.5714	38.7143	75.2857	425.125
37	Soccer	Right	Right	141.714	187.286	229.571	45.5714	42.2857	87.8571	393.191
38	Soccer	Right	Right	135	179	217.5	44	38.5	82.5	381.989
39	Soccer	Right	Right	134.429	177	217.714	42.5714	40.7143	83.2857	402.761
40	Soccer	Right	Right	162.6	200.8	236	38.2	35.2	73.4	458.069
41	Soccer	Right	Right	188.125	225.25	265	37.125	39.75	76.875	444.437
42	Soccer	Right	Right	125.333	165.5	199.333	40.1667	33.8333	74	454.734
43	Soccer	Right	Right	191.4	234.2	280.3	42.8	46.1	88.9	365.58
44	Soccer	Right	Right	158.333	202.667	241.833	44.3333	39.1667	83.5	414.647
45	Soccer	Right	Right	170.714	208.714	245.143	38	36.4286	74.4286	451.521
46	Soccer	Right	Right	160.417	200.25	240.417	39.8333	40.1667	80	438.685
47	Soccer	Right	Right	152.3	191.5	230.1	39.2	38.6	77.8	422.397
48	Soccer	Right	Right	171.429	214.857	255.286	43.4286	40.4286	83.8571	399.877
49	Soccer	Right	Right	161.9	205.4	240.1	43.5	34.7	78.2	451.481
50	Soccer	Right	Right	217	260	302.75	43	42.75	85.75	397.181
51	Soccer	Right	Right	179.714	220	260.571	40.2857	40.5714	80.8571	413.326
52	Soccer	Right	Right	193	232.875	270.5	39.875	37.625	77.5	414.404
53	Soccer	Right	Right	158.167	197.333	234.5	39.1667	37.1667	76.3333	438.865
54	Soccer	Right	Right	153	192	237.167	39	45.1667	84.1667	413.474
55	Soccer	Right	Right	156.667	197.833	236.667	41.1667	38.8333	80	424.195
56	Soccer	Right	Right	167.5	211.4	248.5	43.9	37.1	81	412.066
57	Soccer	Right	Right	161	196.5	238	35.5	41.5	77	449.225
58	Soccer	Right	Right	164.286	216.714	262.857	52.4286	46.1429	98.5714	331.947
59	Soccer	Right	Right	188	242.286	298.143	54.2857	55.8571	110.143	305.231
60	Soccer	Right	Right	164.5	203.875	246.375	39.375	42.5	81.875	420.684
61	Soccer	Right	Right	173	208	259.429	35	51.4286	86.4286	357.381
62	Soccer	Right	Right	243.267	279.8	325.733	36.5333	45.9333	82.4667	377.64
63	Soccer	Right	Right	187.167	230.167	278.333	43	48.1667	91.1667	401.165
64	Soccer	Right	Right	196.667	238	282.111	41.3333	44.1111	85.4444	364.718
65	Soccer	Right	Right	137	181.6	227	44.6	45.4	90	405.479
66	Soccer	Right	Right	222.5	258.667	292.667	36.1667	34	70.1667	452.451
67	Soccer	Right	Right	177.75	218	267.75	40.25	49.75	90	370.234
68	Soccer	Right	Right	155.25	200.875	239	45.625	38.125	83.75	406.728
69	Soccer	Right	Right	181.571	214.571	245.143	33	30.5714	63.5714	548.475
70	Soccer	Right	Right	174.857	217.857	263.714	43	45.8571	88.8571	369.359
71	Soccer	Right	Right	200.5	239.125	274.125	38.625	35	73.625	448.879
72	Soccer	Right	Right	169.8	207.2	240.8	37.4	33.6	71	455.449
73	Soccer	Right	Right	164.125	205.625	246	41.5	40.375	81.875	421.264
74	Soccer	Right	Right	161.8	205.8	239.8	44	34	78	489.378
75	Soccer	Right	Right	157	194	229.333	37	35.3333	72.3333	431.06
76	Soccer	Right	Right	190.4	233.4	276.8	43	43.4	86.4	404.977
77	Soccer	Right	Right	171.833	211.667	250	39.8333	38.3333	78.1667	450.803
78	Soccer	Right	Right	167	208.1	242.9	41.1	34.8	75.9	464.2
79	Soccer	Right	Right	199	242.667	281.556	43.6667	38.8889	82.5556	435.069
80	Soccer	Right	Right	161.667	203.889	242.222	42.2222	38.3333	80.5556	436.925
81	Soccer	Right	Right	168.375	215.5	253.625	47.125	38.125	85.25	411.55
82	Soccer	Right	Right	143.333	184.222	223.333	40.8889	39.1111	80	427.798
83	Soccer	Right	Right	161.778	198.556	233.444	36.7778	34.8889	71.6667	478.339
84	Soccer	Right	Right	186.4	230.2	271.6	43.8	41.4	85.2	395.063
85	Soccer	Right	Right	127.167	169	207	41.8333	38	79.8333	419.916
86	Soccer	Right	Right	199.2	247	284.2	47.8	37.2	85	381.216
